# Supplementary material for: Pathophysiology to Risk Factor and Therapeutics to Treatment Strategies on Epilepsy
Source: Brain Sci. 2024 Jan 10;14(1):71. doi: 10.3390/brainsci14010071 (PMC10813806; doi:10.3390/brainsci14010071)
Supplement: Supplementary file 1 [file brainsci-14-00071-s001.zip]

Archive with 1 entries (1 files):
- brainsci-2806186-supplementary.pdf
